# Supplementary material for: A positive feedback loop between ZEB2 and ACSL4 regulates lipid metabolism to promote breast cancer metastasis
Source: eLife. 2023 Dec 11;12:RP87510. doi: 10.7554/eLife.87510 (PMC10712958; doi:10.7554/eLife.87510)
Supplement: Figure 1—source data 3. [file elife-87510-fig1-data3.zip]

Archive with 7 entries (6 files):
- figure1-source-data/
- figure1-source-data/acsl4-patiant .tif
- figure1-source-data/figure1G-ACSL4.jpg
- figure1-source-data/figure1G-gapdh1.jpg
- figure1-source-data/figure1G-ZEB2.jpg
- figure1-source-data/gapdh-patient.jpg
- figure1-source-data/Zeb-2-patient .tif
