# Supplementary material for: A positive feedback loop between ZEB2 and ACSL4 regulates lipid metabolism to promote breast cancer metastasis
Source: eLife. 2023 Dec 11;12:RP87510. doi: 10.7554/eLife.87510 (PMC10712958; doi:10.7554/eLife.87510)
Supplement: Figure 2—source data 2. [file elife-87510-fig2-data2.zip]

Archive with 13 entries (12 files):
- figure2-source-data/
- figure2-source-data/figure2A-2H-acsl4 .jpg
- figure2-source-data/figure2A-gapdh.jpg
- figure2-source-data/figure2C-acsl4 .jpg
- figure2-source-data/figure2C-actin.jpg
- figure2-source-data/Figure2F-ACSL4.jpg
- figure2-source-data/figure2F-E-cadherin(upper) N-cadherin(lower).jpg
- figure2-source-data/figure2F-gapdh.jpg
- figure2-source-data/figure2F-Vimentin .jpg
- figure2-source-data/Figure2F-ZEB2.jpg
- figure2-source-data/Figure2H-acsl4 .jpg
- figure2-source-data/Figure2H-gapdh(lower part) .jpg
- figure2-source-data/Figure2H-ZeEB2.jpg
