# Supplementary material for: A positive feedback loop between ZEB2 and ACSL4 regulates lipid metabolism to promote breast cancer metastasis
Source: eLife. 2023 Dec 11;12:RP87510. doi: 10.7554/eLife.87510 (PMC10712958; doi:10.7554/eLife.87510)
Supplement: Figure 5—source data 1. [file elife-87510-fig5-data1.zip]

Archive with 3 entries (2 files):
- figure5-source-data/
- figure5-source-data/CPT1A .jpg
- figure5-source-data/gapdh.jpg
