# Supplementary material for: A positive feedback loop between ZEB2 and ACSL4 regulates lipid metabolism to promote breast cancer metastasis
Source: eLife. 2023 Dec 11;12:RP87510. doi: 10.7554/eLife.87510 (PMC10712958; doi:10.7554/eLife.87510)
Supplement: Figure 6—source data 1. [file elife-87510-fig6-data1.zip]

Archive with 5 entries (4 files):
- figure6-source-data/
- figure6-source-data/chip2021-8-6-1.png
- figure6-source-data/figure6-zeb2.jpg
- figure6-source-data/figure6B-acsl4 (lower part).jpg
- figure6-source-data/figure6b-gapdh(lower part left).jpg
