# Supplementary material for: A positive feedback loop between ZEB2 and ACSL4 regulates lipid metabolism to promote breast cancer metastasis
Source: eLife. 2023 Dec 11;12:RP87510. doi: 10.7554/eLife.87510 (PMC10712958; doi:10.7554/eLife.87510)
Supplement: Figure 7—source data 1. [file elife-87510-fig7-data1.zip]

Archive with 27 entries (26 files):
- figure7-soure-data/
- figure7-soure-data/ACSL4input.jpg
- figure7-soure-data/Figuer7G-Gapdh.jpg
- figure7-soure-data/Figure7B-ACSL4 .jpg
- figure7-soure-data/Figure7B-gapdh .jpg
- figure7-soure-data/Figure7B-zeb2.jpg
- figure7-soure-data/Figure7C-ACSL4.jpg
- figure7-soure-data/Figure7C-gapdh-input .jpg
- figure7-soure-data/Figure7C-ZEB2(IB-HA)-ip MYC.jpg
- figure7-soure-data/Figure7C-ZEB2-myc .jpg
- figure7-soure-data/Figure7D-ACSL4.jpg
- figure7-soure-data/Figure7D-GAPDH.jpg
- figure7-soure-data/Figure7D-Ubi.jpg
- figure7-soure-data/Figure7D-ZEB2.jpg
- figure7-soure-data/Figure7E-ACSL4(ip-ACSL4).jpg
- figure7-soure-data/Figure7E-ACSL4(ip-HA).jpg
- figure7-soure-data/Figure7E-ZEB2-HA(ip-ACSL4).jpg
- figure7-soure-data/Figure7E-ZEB2-HA(ip-HA).jpg
- figure7-soure-data/Figure7f-ACSL4.tif
- figure7-soure-data/Figure7f-ZEB2.jpg
- figure7-soure-data/Figure7G-ACSL4.jpg
- figure7-soure-data/Figure7G-ZEB2.jpg
- figure7-soure-data/Figure7I-ACSL4.jpg
- figure7-soure-data/Figure7I-gapdh.jpg
- figure7-soure-data/Figure7I-Zeb2.jpg
- figure7-soure-data/ZEB2-MYC GST-pulldown .jpg
- figure7-soure-data/ZEB2-MYC-input.tif
